# Supplementary material for: Clade 2.3.4.4b H5N1 HPAIV from Migratory Birds in Beidaihe Wetland, North China
Source: Viruses. 2026 May 25;18(6):595. doi: 10.3390/v18060595 (PMC13307734; doi:10.3390/v18060595)
Supplement: Supplementary file 1 [file viruses-18-00595-s001.zip › Table S2.xlsx]

## Sheet: Sheet1
Virus Name	Year	Continent	Country	城市	Host	Subtybe	Clade	宿主	Genotype
A/chicken/Kentucky/22-031959-001/2022	2022	North America	美国	Kentuck 肯塔基州	Poultry	H5N1	2.3.4.4b	鸡 chicken	B1.3
A/chicken/Iowa/22-035154-002/2022	2022	North America	美国	Iowa 爱荷华州	Poultry	H5N1	2.3.4.4b	鸡 chicken	B2.1
A/chicken/Tennessee/22-036544-002/2022	2022	North America	美国	Tennessee 田纳西州	Poultry	H5N1	2.3.4.4b	鸡 chicken	B1.1
A/domestic_goose/Kentucky/22-037359-001/2022	2022	North America	美国	Kentuck 肯塔基州	Poultry	H5N1	2.3.4.4b	家禽鹅 domestic_goose	B1.3
A/chicken/Arkansas/22-031667-003/2022	2022	North America	美国	Arkansas 阿肯色州	Poultry	H5N1	2.3.4.4b	鸡 chicken	B3.2
A/duck/New_Jersey/22-015259-002/2022	2022	North America	美国	New_Jersey 新泽西州	Poultry	H5N1	2.3.4.4b	鸭 duck	B1.1
A/chicken/Michigan/22-032218-001/2022	2022	North America	美国	Michigan 密歇根州	Poultry	H5N1	2.3.4.4b	鸡 chicken	B1.2
A/chicken/Montana/22-034813-003/2022	2022	North America	美国	Montana 蒙大纳州	Poultry	H5N1	2.3.4.4b	鸡 chicken	未知
A/northern_pintail/Alaska/USGS-0685/2022	2023	North America	美国	Alaska 阿拉斯加州	Wild Duck	H5N1	2.3.4.4b	北方针尾鸭northern_pintail	B3.2
A/great_black-backed_gulll/Massachusetts/000869-002/2023	2024	North America	美国	Massachusetts 马赛诸塞州	Gull	H5N1	2.3.4.4b	大黑背鸥 great_black-backed_gulll	C2.1
A/duck/USA/027844-002/2024	2024	North America	美国	未知	Poultry	H5N1	2.3.4.4b	鸭 duck	B3.6
A/herring_gull/New_Hampshire/014129-003/2024	2024	North America	美国	New_Hampshire 新罕布什尔州	Gull	H5N1	2.3.4.4b	海鸥herring_gull	C2.1
A/white-winged_scoter/Massachusetts/014126-013/2024	2024	North America	美国	Massachusetts 马赛诸塞州	Wild Duck	H5N1	2.3.4.4b	白翅潜鸭white-winged_scoter	C2.1
A/sanderling/Massachusetts/014126-019/2024	2024	North America	美国	Massachusetts 马赛诸塞州	Wild bird	H5N1	2.3.4.4b	三趾滨sanderling	C2.1
A/herring_gull/Rhode_Island/014130-006/2024	2024	North America	美国	Rhode_Island 罗德岛州	Gull	H5N1	2.3.4.4b	海鸥herring_gull	C2.1
A/american_crow/Massachusetts/014126-038/2024	2024	North America	美国	Massachusetts 马赛诸塞州	Wild bird	H5N1	2.3.4.4b	美国乌鸦american_crow	C2.1
A/chicken/BC/FAV2/2015	2015	North America	加拿大		Poultry	H5N1	2.3.4.4c		未知
A/American_wigeon/Washington/196340/2015	2015	North America	美国		Wild Duck	H5N1	2.3.4.4c		未知
A/American_wigeon/Washington/196336/2015	2015	North America	美国		Wild Duck	H5N1	2.3.4.4c		未知
A/American_green-winged_teal/Washington/195750/2014	2015	North America	美国		Wild Duck	H5N1	2.3.4.4c		未知
A/chicken/South_Africa/21100506/2021	2022	Africa	南非	西开普	Poultry	H5N1	2.3.4.4b	鸡 chicken	未知
A/poultry/Benin/21-A-09-031-O/2021	2022	Africa	贝宁共和国	未知	Poultry	H5N1	2.3.4.4b	家禽poultry	EA-2020-C
A/Blue_crane/South_Africa/21070050/2021	2022	Africa	南非	西开普	Wild bird	H5N1	2.3.4.4b	蓝鹤 blue crane	EA-2020-C
A/African_penguin/South_Africa/21100423D/2021	2022	Africa	南非	西开普	Wild bird	H5N1	2.3.4.4b	非洲企鹅African_penguin	EA-2020-C
A/chicken/Niger/22VIR1409-13/2022	2022	Africa	尼日尔	未知	Poultry	H5N1	2.3.4.4b	鸡 chicken	EA-2020-C
A/chicken/Burkina_Faso/21VIR11911-5/2021	2022	Africa	布基纳法索	海贝	Poultry	H5N1	2.3.4.4b	鸡 chicken	未知
A/Hartlaubs_gull/South_Africa/21050384/2021	2022	Africa	南非	西开普	Gull	H5N1	2.3.4.4b	鸥Hartlaubs_gull	EA-2020-C
A/guinea_fowl/Nigeria/VRD-21-169_21VIR7423-21/2021	2023	Africa	尼日利亚	戈姆贝州	Wild bird	H5N1	2.3.4.4b	珍珠鸡	EA-2020-C
A/wild_bird/Gambia/23_198_TJ006_23VIR5825-6/2023	2023	Africa	冈比亚	未知	Wild bird	H5N1	2.3.4.4b	野鸟wild_bird	EA-2022-BB
A/avian/Nigeria/737_22VIR3286-25/2021	2023	Africa	尼日利亚	戈姆贝州	Wild bird	H5N1	2.3.4.4b	野鸟avian	EA-2020-C
A/chicken/Nigeria/020_22VIR3286-43/2022	2023	Africa	尼日利亚	恩克波尔奥比奥	Poultry	H5N1	2.3.4.4b	鸡 chicken	EA-2020-C
A/white-faced_whistling_duck/Nigeria/VRD22-305-DA09_23VIR8254-104/2022	2023	Africa	尼日利亚	未知	Wild Duck	H5N1	2.3.4.4b	白脸鸣鸭white-faced_whistling_duck	EA-2020-C
A/Swift_tern/South_Africa/AI9992/2024	2024	Africa	南非	西开普	Gull	H5N1	2.3.4.4b	燕鸥 Swift_tern	EA-2020-C
A/chicken/South_Africa/EP232013/2023	2024	Africa	南非	夸祖鲁-纳塔尔省	Poultry	H5N1	2.3.4.4b	鸡 chicken	EA-2020-C
A/Hartlaubs_gul/South_Africa/718335_H088/2023	2024	Africa	南非	西开普	Gull	H5N1	2.3.4.4b	蓝头鸥Hartlaubs_gull	EA-2020-C
A/African_black_oystercatcher/South_Africa/719984_OY002/2023	2024	Africa	南非	西开普	Wild bird	H5N1	2.3.4.4b	非洲黑鹬African_black_oystercatcher	EA-2020-C
A/Kelp_gull/South_Africa/717897_K192/2023	2024	Africa	南非	西开普	Gull	H5N1	2.3.4.4b	褐海鸥Kelp_gull	未知
A/African_penguin/South_Africa/721144/2023	2024	Africa	南非	西开普	Wild bird	H5N1	2.3.4.4b	非洲企鹅African_penguin	EA-2020-C
A/chicken/South_Africa/OV2368/2023	2024	Africa	南非	西开普	Poultry	H5N1	2.3.4.4b	鸡 chicken	EA-2020-C
A/Pelecanus_occidentalis/Venezuela/4S4/2022	2022	South America	委内瑞拉	未知	Wild bird	H5N1	2.3.4.4b	鹈鹕Pelecanus_occidentalis	未知
A/Pelican/Venezuela/Pel4/2022	2022	South America	委内瑞拉	安索阿特吉州	Wild bird	H5N1	2.3.4.4b	鹈鹕Pelican	B2.2
A/chicken/Peru/LIM-INS-003/2022	2022	South America	秘鲁	利马大区	Poultry	H5N1	2.3.4.4b	鸡 chicken	未知
A/seabird/Uruguay/P24_41023/2023	2023	South America	乌拉圭	未知	Wild bird	H5N1	2.3.4.4b	海鸟 Seabird	未知
A/South_American_sea_lion/Argentina/RN-PB013/2023	2023	South America	阿根廷	未知	Mammals	H5N1	2.3.4.4b	南美海狮South_American_sea_lion	B3.2
A/Goose/Argentina/389-1/2023	2023	South America	阿根廷	胡胡伊	Poultry	H5N1	2.3.4.4b	鹅goose	B3.2
A/Avian/Argentina/579-5/2023	2023	South America	阿根廷	布宜诺斯艾利斯省	Wild bird	H5N1	2.3.4.4b	野鸟avian	B3.2
A/Avian/Argentina/586-4/2023	2023	South America	阿根廷	未知	Wild bird	H5N1	2.3.4.4b	野鸟avian	B3.2
A/Gallus_gallus/Mato_Grosso_do_Sul/2108-SN52/2023	2023	South America	巴西	南马托格罗索州	Poultry	H5N1	2.3.4.4b	家禽Gallus_gallus
A/Duck/Argentina/1712-5/2023	2023	South America	阿根廷	未知	Poultry	H5N1	2.3.4.4b	鸭 duck	B3.2
A/wildbird-Fregata-magnificens/Ecuador/IC03-4587/2023	2023	South America	厄瓜多尔	未知	Gull	H5N1	2.3.4.4b	凤头海鸥Fregata-magnificens	B3.2
A/gull/Maule/234329-1/2023	2023	South America	新西兰	毛利	Gull	H5N1	2.3.4.4b	海鸥gull
A/chicken/Araucania/244469/2023	2023	South America	智利	阿劳卡尼亚	Poultry	H5N1	2.3.4.4b	鸡 chicken	B3.2
A/Chicken/Argentina/747-1/2023	2023	South America	阿根廷	未知	Poultry	H5N1	2.3.4.4b	鸡 chicken	B3.2
A/Sea_Lion/Argentina/3893-1/2023	2023	South America	阿根廷	未知	Mammals	H5N1	2.3.4.4b	海狮Sea lion	B3.2
A/gray_gull/Arica/239053-1/2023	2024	South America	智利	阿里卡	Gull	H5N1	2.3.4.4b	灰鸥gray_gull
A/kelp_gull/Valparaiso/236011-1/2023	2024	South America	智利	瓦尔帕莱索	Gull	H5N1	2.3.4.4b	褐嘴鸥kelp_gull
A/Band-tailed_gull/Arica_y_Parinacota/232200-1/2023	2024	South America	智利	阿里卡-帕里纳科塔	Gull	H5N1	2.3.4.4b	环尾鸥Band-tailed_gull
A/Franklin_gull/OHiggins/236195-1/2023	2024	South America	智利	奥希金斯	Gull	H5N1	2.3.4.4b	海鸥Franklin_gull	B3.2
A/environment/Chile/C62044/2022	2024	South America	智利	未知	Environment	H5N1	2.3.4.4b	环境environment	B3.2
A/Seagull/Sarmiento/1651-4/2023	2024	South America	阿根廷	萨米恩托	Gull	H5N1	2.3.4.4b	海鸥Seagull	B3.2
A/chicken/Cochabamba/39356/2023	2024	South America	玻利维亚	科恰班巴	Poultry	H5N1	2.3.4.4b	鸡 chicken	B3.2
A/gull/Biobio/237012/2023	2024	South America	智利	比奥比奥	Gull	H5N1	2.3.4.4b	海鸥gull	B3.2
A/gray_gull/Arica_y_Parinacota/235908-1/2023	2024	South America	智利	阿里卡-帕里纳科塔	Gull	H5N1	2.3.4.4b	灰鸥gray_gull
A/chicken/Cochabamba/39539/2023	2024	South America	玻利维亚	科恰班巴	Poultry	H5N1	2.3.4.4b	鸡 chicken	B3.2
A/domestic_duck/England/146319/2022	2022	Europe	英国	英格兰	Poultry	H5N1	2.3.4.4b	家鸭domestic_duck	EA-2021-AB
A/Turkey/England/143570/2022	2022	Europe	英国	英格兰	Poultry	H5N1	2.3.4.4b	火鸡Turkey
A/Black-headed_Gull/Netherlands/11/2022	2022	Europe	荷兰	艾瑟尔湖	Gull	H5N1	2.3.4.4b	黑头鸥black-headed_gull	EA-2022-CC
A/Mallard_Duck/Netherlands/27/2022	2022	Europe	荷兰	乌德阿尔布拉斯	Wild Duck	H5N1	2.3.4.4b	绿头鸭Mallard_Duck	EA-2022-CC
A/Chicken/England/142361/2022	2022	Europe	英国	英格兰	Poultry	H5N1	2.3.4.4b	鸡 chicken	EA-2021-AB
A/pelican/Russia/932-0121/2021	2022	Europe	俄罗斯	未知	Wild bird	H5N1	2.3.4.4b	鹈鹕pelican	EA-2020-C
A/peregrine_falcon/Sweden/SVA221012SZ0381/FB004075/N-2022	2022	Europe	瑞典	哈兰	Wild bird	H5N1	2.3.4.4b	游隼peregrine_falcon	EA-2021-AB
A/black-headed_gull/Germany-HH/AI03795/2022	2022	Europe	德国	汉堡	Gull	H5N1	2.3.4.4b	黑头鸥black-headed_gull	EA-2021-AB
A/white-tailed_sea_eagle/Germany-MV/AI04382/2022	2022	Europe	德国	梅克伦堡-前波美拉尼亚州	Wild bird	H5N1	2.3.4.4b	白尾海雕white-tailed_sea_eagle	EA-2021-AB
A/lesser_black-backed_gull/Germany-SH/AI04277/2022	2022	Europe	德国	石勒苏益格-荷尔斯泰因州	Gull	H5N1	2.3.4.4b	小黑背鸥lesser_black-backed_gull	EA-2021-AB
A/Falco_peregrinus/Belgium/06554_0007/2023	2023	Europe	比利时	林堡省	Wild bird	H5N1	2.3.4.4b	游隼Falco_peregrinus	EA-2022-BB
A/gull/Murmansk/388-12V/2023	2023	Europe	俄罗斯	摩尔曼斯克州	Gull	H5N1	2.3.4.4b	海鸥gull	EA-2022-BB
A/Chicken/Scotland/136041/2023	2023	Europe	英国	苏格兰	Poultry	H5N1	2.3.4.4b	鸡 chicken	未知
A/black-headed_gull/Slovenia/PER510-23M1A_23VIR10323-3/2023	2023	Europe	斯洛文尼亚	未知	Gull	H5N1	2.3.4.4b	黑头鸥black-headed_gull	EA-2022-BB
A/Gallus_gallus/Belgium/11307_0002/2023	2023	Europe	比利时	西佛兰德省	Poultry	H5N1	2.3.4.4b	家鸡Gallus_gallus	未知
A/herring_gull/Germany-NI/2023AI08764/2023	2023	Europe	德国		Gull	H5N1	2.3.4.4b	海鸥herring_gull	未知
A/chicken/Komi/10-2V/2023	2023	Europe	俄罗斯	科米共和国	Poultry	H5N1	2.3.4.4b	鸡 chicken	EA-2022-BB
A/black-headed_gull/Slovenia/PER942-23T4A_23VIR10323-12/2023	2023	Europe	斯洛文尼亚	未知	Gull	H5N1	2.3.4.4b	黑头鸥black-headed_gull	EA-2022-BB
A/chicken/Bashkortostan/395-1V/2023	2023	Europe	俄罗斯	巴什科尔托斯坦共和国	Poultry	H5N1	2.3.4.4b	鸡 chicken	EA-2022-BB
A/black_headed_seagull/France/CHUT-1200R2/2022	2023	Europe	法国	未知	Gull	H5N1	2.3.4.4b	黑头海鸥black_headed_seagull	EA-2021-AB
A/wild_goose/Germany-NW/2024AI02730/2024	2024	Europe	德国	未知	Wild bird	H5N1	2.3.4.4b	野鹅 wild_goose	EA-2023-DG
A/seagull/Italy/23VIR2773-1/2023	2024	Europe	意大利	未知	Gull	H5N1	2.3.4.4b	海鸥seagull	EA-2022-BB
A/gull/Tver/374-1V/2023	2024	Europe	俄罗斯	特维尔州	Gull	H5N1	2.3.4.4b	海鸥gull	EA-2022-BB
A/domestic_duck/Czech_Republic/2268-4/2024	2024	Europe	捷克	维索奇纳州	Poultry	H5N1	2.3.4.4b	家鸭domestic_duck	EA-2024-DI DI
A/chicken/Czech_Republic/14504-5/2024	2024	Europe	捷克	南波西米亚州	Poultry	H5N1	2.3.4.4b	鸡 chicken	EA-2024-DI DI.1
A/whooper_swan/Finland/13471/2023	2024	Europe	芬兰	未知	Wild bird	H5N1	2.3.4.4b	大天鹅whooper_swan	EA-2023-DG
A/gull/Sakhalin/407-4V/2023	2024	Europe	俄罗斯	萨哈林州	Gull	H5N1	2.3.4.4b	海鸥gull	EA-2020-C
A/seagull/Italy/23VIR3057-1/2023	2024	Europe	意大利	未知	Gull	H5N1	2.3.4.4b	海鸥seagull	EA-2022-BB
A/crow/Hokkaido/0103B065/2022	2022	Asia	日本	北海道	Wild bird	H5N1	2.3.4.4b	乌鸦 Crow	EA-2020-C
A/Ezo_red_fox/Hokkaido/1/2022	2022	Asia	日本	北海道	Mammals	H5N1	2.3.4.4b	红狐Ezo_red_fox	EA-2020-C
A/Great_white_pelican/Israel/123/2022	2022	Asia	以色列	海法区	Wild bird	H5N1	2.3.4.4b	大白鹈鹕Great_white_pelican	未知
A/whooper_swan/Shanxi/14/2021	2022	Asia	中国	山西	Wild bird	H5N1	2.3.4.4b	大天鹅whooper_swan	未知
A/wild_duck/Hebei/SD012/2021	2022	Asia	中国	河北	Wild Duck	H5N1	2.3.4.4b	野鸭Wild duck	EA-2020-C
A/peregrine_falcon/Kanagawa/1409C001T1/2022	2022	Asia	日本	神奈川	Wild bird	H5N1	2.3.4.4b	游隼peregrine_falcon	A4
A/goose/Hunan/SE284/2022	2022	Asia	中国	湖南	Poultry	H5N1	2.3.4.4b	鹅goose	未知
A/Wild_bird/Korea/K22-742/2022	2022	Asia	韩国	忠清南道	Wild bird	H5N1	2.3.4.4b	野鸟wild_bird	未知
A/whooper_swan/Henan/424/2021	2022	Asia	中国	河南	Wild bird	H5N1	2.3.4.4b	大天鹅whooper_swan	未知
A/chicken/Hyogo/TU4-45_46/2021	2022	Asia	日本	兵库县	Poultry	H5N1	2.3.4.4b	鸡 chicken	未知
A/chicken/Japan/TU25-3/2022	2022	Asia	日本	北海道	Poultry	H5N1	2.3.4.4b	鸡 chicken	未知
A/duck/Israel/589/2021	2022	Asia	以色列	卡法巴鲁赫（北部地区）	Poultry	H5N1	2.3.4.4b	鸭 duck	未知
A/duck/Korea/H493/2022	2022	Asia	韩国	未知	Poultry	H5N1	2.3.4.4b	鸭 duck	未知
A/turkey/Israel/564/2021	2022	Asia	以色列	马亚恩·茨维（北部地区）	Poultry	H5N1	2.3.4.4b	火鸡Turkey	EA-2020-C
A/duck/Bangladesh/19D1818/2021	2022	Asia	孟加拉国	未知	Poultry	H5N1	2.3.4.4b	鸭 duck	未知
A/duck/Vietnam/HN7664/2021	2023	Asia	越南	河内	Poultry	H5N1	2.3.4.4b	鸭 duck	未知
A/environment/Kagoshima/KU-B3/2022	2023	Asia	日本	鹿儿岛	Environment	H5N1	2.3.4.4b	环境environment	未知
A/Wild_duck/Korea/21WF563-5/2022	2023	Asia	韩国	华城	Wild Duck	H5N1	2.3.4.4b	野鸭Wild duck	未知
A/environment/Kagoshima/KU-I1/2023	2023	Asia	日本	鹿儿岛	Environment	H5N1	2.3.4.4b	环境environment	EA-2020-C
A/White-fronted_goose/Korea/21WC361/2022	2023	Asia	韩国	高城	Wild bird	H5N1	2.3.4.4b	白额雁White-fronted_goose	未知
A/goose/China/KUST-05/2021	2023	Asia	中国	未知	Poultry	H5N1	2.3.4.4b	鹅goose	未知
A/duck/India/04TR21-25/2024	2024	Asia	印度	未知	Poultry	H5N1	2.3.4.4b	鸭 duck	未知
A/mallard/Korea/WA842/2022	2024	Asia	韩国	未知CN	Wild Duck	H5N1	2.3.4.4b	绿头鸭Mallard	未知
A/chicken/Korea/H504/2022	2024	Asia	韩国	未知GB	Poultry	H5N1	2.3.4.4b	鸡 chicken	未知
A/wild_duck/Korea/H593-4/2022	2024	Asia	韩国	未知US	Wild Duck	H5N1	2.3.4.4b	野鸭Wild duck	未知
A/Spot-billed_duck/Korea/WA766/2022	2024	Asia	韩国	未知GG	Wild Duck	H5N1	2.3.4.4b	斑嘴鸭Spot-billed_duck	未知
A/wigeon/Toyama/1611E002/2023	2024	Asia	日本	富山	Wild Duck	H5N1	2.3.4.4b	绿头鸭wigeon	EA-2020-C
A/chicken/Korea/H745/2022	2024	Asia	韩国	未知JN	Poultry	H5N1	2.3.4.4b	鸡 chicken	未知
A/pelican/Wakayama/3011003/2022	2024	Asia	日本	和歌山	Wild bird	H5N1	2.3.4.4b	鹈鹕pelican	未知
A/wild_bird/Jiangxi/P410/2015	2023	Asia	中国		Wild bird	H5N1	2.3.4.4		未知
A/wild_bird/Jiangxi/P126/2015	2023	Asia	中国		Wild bird	H5N1	2.3.4.4		未知
A/duck/Philippines/289-6/2020	2024	Asia	菲律宾		Poultry	H5N6	2.3.4.4e		未知
A/wild_duck/South_Korea/1922/2019	2023	Asia	韩国		Wild Duck	H5N6	2.3.4.4e		未知
A/whooper_swan/Tochigi/1/2017	2023	Asia	日本		Wild bird	H5N6	2.3.4.4e		未知
A/white-fronted_goose/Miyagi/2/2016	2023	Asia	日本		Wild bird	H5N6	2.3.4.4e		未知
A/duck/Vietnam/CRIP-HN5144/2018	2023	Asia	越南		Poultry	H5N6	2.3.4.4g		未知
A/duck/Vietnam/HN5145/2018	2023	Asia	越南		Poultry	H5N6	2.3.4.4g		未知
A/Duck/Cambodia/e8T241D6/2020	2022	Asia	柬埔寨		Poultry	H5N6	2.3.4.4g		未知
A/chicken/Vietnam/LBFecal107C1/2019	2024	Asia	越南		Poultry	H5N8	2.3.4.4h		未知
A/environment/Guangdong/MG169895/2020	2024	Asia	中国		Environment	H5N6	2.3.4.4h		未知
A/Wild_bird/Mongolia/MN20-25/2020	2024	Asia	蒙古		Wild bird	H5N6	2.3.4.4h		未知
A/Seagull/Qinhuangdao/qhd6/2024	2024	Asia	中国		Gull	H5N1	2.3.4.4b		未知
A/Kelp_Gull/Harpon_Bay/133943/2023	2023	Antarctica	英国	南乔治亚岛和南桑威奇群岛	Gull	H5N1	2.3.4.4b	鸥Kelp_Gull	B3.2
A/Kelp_Gull/South_Georgia_and_the_South_Sandwich_Islands/160/2023	2024	Antarctica	英国	南乔治亚岛和南桑威奇群岛	Gull	H5N1	2.3.4.4b	鸥Kelp_Gull	未知
A/Brown_Skua/South_Georgia_and_the_South_Sandwich_Islands/16/2023	2024	Antarctica	英国	南乔治亚岛和南桑威奇群岛	Gull	H5N1	2.3.4.4b	棕贼鸥Brown_Skua	未知
A/Southern_Elephant_Seal/Jason_Harbour/141027/2023	2024	Antarctica	英国	南乔治亚岛和南桑威奇群岛（杰森湾）	Mammals	H5N1	2.3.4.4b	南极象海豹Southern_Elephant_Seal	B3.2
A/Kelp_Gull/Penguin_River/141239/2023	2024	Antarctica	英国	南乔治亚岛和南桑威奇群岛（企鹅河）	Gull	H5N1	2.3.4.4b	鸥Kelp_Gull	B3.2
A/South_Georgia_Shag/King_Edward_Cove/141245/2023	2024	Antarctica	英国	南乔治亚岛和南桑威奇群岛（爱德华国王湾）	Wild bird	H5N1	2.3.4.4b	南乔治亚鸬鹚	B3.2
